# Supplementary material for: Ca2+-Dependent Effects of the Selenium-Sorafenib Nanocomplex on Glioblastoma Cells and Astrocytes of the Cerebral Cortex: Anticancer Agent and Cytoprotector
Source: Int J Mol Sci. 2023 Jan 26;24(3):2411. doi: 10.3390/ijms24032411 (PMC9917080; doi:10.3390/ijms24032411)
Supplement: Supplementary file 1 [file ijms-24-02411-s001.zip]

Archive with 1 entries (1 files):
- ijms-2107705-supplementary.pdf
